# Supplementary material for: 7,8-Dihydroxyflavone protects neurons against oxygen-glucose deprivation induced apoptosis and activates the TrkB/Akt pathway
Source: PeerJ. 2022 Feb 15;10:e12886. doi: 10.7717/peerj.12886 (PMC8855723; doi:10.7717/peerj.12886)
Supplement: Data S1 [file peerj-10-12886-s001.zip]

Archive with 26 entries (25 files):
- raw data/
- raw data/Akt-5.Tif
- raw data/bax-5.Tif
- raw data/bax.Tif
- raw data/BCL-5.Tif
- raw data/bcl2.Tif
- raw data/c3-5.Tif
- raw data/Clevaved-case3.Tif
- raw data/gapdh-1.Tif
- raw data/gapdh-2.Tif
- raw data/gapdh.Tif
- raw data/kakt5.Tif
- raw data/kbax5.Tif
- raw data/kblc5.Tif
- raw data/kc3-5.Tif
- raw data/kgapdh-1.Tif
- raw data/kgapdh-2.Tif
- raw data/kgapdh-3.Tif
- raw data/kgapdh-4.Tif
- raw data/kpAkt5.Tif
- raw data/kptrkb5.Tif
- raw data/ktrkb3.Tif
- raw data/ktrkb5.Tif
- raw data/PAKT-5.Tif
- raw data/PTRKB-5.Tif
- raw data/TR-5.Tif
